# Supplementary material for: Pseudogene SNRPFP1 derived long non-coding RNA facilitates hepatocellular carcinoma progress in vitro by sponging tumor-suppressive miR-126-5p
Source: Sci Rep. 2022 Dec 19;12:21867. doi: 10.1038/s41598-022-24597-5 (PMC9763376; doi:10.1038/s41598-022-24597-5)
Supplement: Supplementary file 3 — Supplementary Information 3. [file 41598_2022_24597_MOESM3_ESM.xlsx]

## Sheet: Sheet1
Number	Target.Ensembl	Target.Symbol	Correlation	BH.Adj.P
1	ENSG00000131471	AOC3	0.479	3.48e-23
2	ENSG00000166292	TMEM100	0.362	1.41e-12
3	ENSG00000174607	UGT8	-0.305	7.66e-09
4	ENSG00000107562	CXCL12	0.289	4.26e-08
5	ENSG00000185697	MYBL1	-0.289	4.26e-08
6	ENSG00000161202	DVL3	-0.273	3.07e-07
7	ENSG00000167193	CRK	0.267	4.93e-07
8	ENSG00000147408	CSGALNACT1	0.261	1e-06
9	ENSG00000072274	TFRC	-0.221	6.58e-05
10	ENSG00000046604	DSG2	-0.218	7.68e-05
11	ENSG00000128016	ZFP36	0.218	7.68e-05
12	ENSG00000113580	NR3C1	0.217	7.73e-05
13	ENSG00000108511	HOXB6	0.216	7.73e-05
14	ENSG00000171766	GATM	0.211	0.000117
15	ENSG00000072364	AFF4	0.204	0.00022
16	ENSG00000136997	MYC	0.201	0.000257
17	ENSG00000005810	MYCBP2	0.193	0.000529
18	ENSG00000237190	CDKN2AIPNL	-0.19	0.000613
19	ENSG00000259075	POC1B-GALNT4	-0.174	0.00229
20	ENSG00000213625	LEPROT	0.17	0.00282
21	ENSG00000186767	SPIN4	-0.17	0.00282
22	ENSG00000160131	VMA21	-0.169	0.00287
23	ENSG00000178951	ZBTB7A	0.164	0.0039
24	ENSG00000184557	SOCS3	0.161	0.00468
25	ENSG00000094916	CBX5	-0.154	0.00747
26	ENSG00000171246	NPTX1	-0.152	0.00844
27	ENSG00000158711	ELK4	0.151	0.00849
28	ENSG00000083799	CYLD	0.151	0.00849
29	ENSG00000139343	SNRPF	-0.163	0.0087
30	ENSG00000082153	BZW1	0.145	0.0117
31	ENSG00000101343	CRNKL1	-0.145	0.0117
32	ENSG00000148672	GLUD1	0.146	0.0117
33	ENSG00000083937	CHMP2B	-0.141	0.0147
34	ENSG00000123600	METTL8	-0.139	0.0164
35	ENSG00000205572	SERF1B	-0.138	0.0165
36	ENSG00000121579	NAA50	-0.135	0.0198
37	ENSG00000185745	IFIT1	0.13	0.0254
38	ENSG00000108179	PPIF	0.127	0.031
39	ENSG00000013375	PGM3	-0.125	0.0338
40	ENSG00000160712	IL6R	0.124	0.0338
41	ENSG00000109171	SLAIN2	0.123	0.0357
42	ENSG00000151292	CSNK1G3	0.122	0.0377
43	ENSG00000112715	VEGFA	-0.119	0.0424
44	ENSG00000166148	AVPR1A	0.117	0.0464
45	ENSG00000062194	GPBP1	-0.116	0.0473
46	ENSG00000165288	BRWD3	-0.111	0.0627
47	ENSG00000158715	SLC45A3	0.097	0.114
48	ENSG00000168137	SETD5	-0.098	0.114
49	ENSG00000167384	ZNF180	-0.097	0.114
50	ENSG00000196670	ZFP62	-0.098	0.114
51	ENSG00000115520	COQ10B	0.097	0.115
52	ENSG00000126070	AGO3	-0.095	0.124
53	ENSG00000060237	WNK1	-0.093	0.13
54	ENSG00000181690	PLAG1	-0.092	0.137
55	ENSG00000152591	DSPP	-0.091	0.141
56	ENSG00000150347	ARID5B	0.09	0.145
57	ENSG00000138623	SEMA7A	0.088	0.152
58	ENSG00000085365	SCAMP1	0.087	0.157
59	ENSG00000134265	NAPG	-0.086	0.161
60	ENSG00000138594	TMOD3	0.084	0.172
61	ENSG00000068120	COASY	-0.083	0.181
62	ENSG00000183779	ZNF703	0.079	0.208
63	ENSG00000109158	GABRA4	-0.079	0.209
64	ENSG00000178386	ZNF223	-0.077	0.216
65	ENSG00000123908	AGO2	-0.075	0.235
66	ENSG00000179119	SPTY2D1	-0.073	0.252
67	ENSG00000228630	HOTAIR	-0.072	0.253
68	ENSG00000086300	SNX10	0.07	0.27
69	ENSG00000116754	SRSF11	-0.069	0.27
70	ENSG00000179456	ZBTB18	0.07	0.27
71	ENSG00000177888	ZBTB41	-0.069	0.274
72	ENSG00000198205	ZXDA	0.068	0.277
73	ENSG00000189308	LIN54	0.068	0.277
74	ENSG00000134323	MYCN	-0.066	0.287
75	ENSG00000087299	L2HGDH	0.066	0.292
76	ENSG00000105737	GRIK5	-0.065	0.299
77	ENSG00000124151	NCOA3	-0.064	0.306
78	ENSG00000170417	TMEM182	-0.061	0.332
79	ENSG00000087502	ERGIC2	-0.06	0.339
80	ENSG00000143851	PTPN7	-0.055	0.398
81	ENSG00000153029	MR1	0.053	0.42
82	ENSG00000168615	ADAM9	-0.05	0.442
83	ENSG00000134884	ARGLU1	0.051	0.442
84	ENSG00000115827	DCAF17	-0.05	0.442
85	ENSG00000140199	SLC12A6	0.049	0.455
86	ENSG00000171206	TRIM8	0.048	0.455
87	ENSG00000101558	VAPA	0.048	0.46
88	ENSG00000054523	KIF1B	0.047	0.464
89	ENSG00000139613	SMARCC2	-0.046	0.471
90	ENSG00000178662	CSRNP3	-0.043	0.511
91	ENSG00000152242	C18orf25	0.043	0.511
92	ENSG00000101346	POFUT1	0.042	0.513
93	ENSG00000064726	BTBD1	0.042	0.513
94	ENSG00000166197	NOLC1	-0.041	0.522
95	ENSG00000134046	MBD2	-0.039	0.541
96	ENSG00000165533	TTC8	0.038	0.545
97	ENSG00000182307	C8orf33	-0.038	0.546
98	ENSG00000082293	COL19A1	-0.037	0.548
99	ENSG00000118689	FOXO3	0.034	0.598
100	ENSG00000135069	PSAT1	0.031	0.631
101	ENSG00000186017	ZNF566	-0.03	0.641
102	ENSG00000082074	FYB1	0.029	0.66
103	ENSG00000197714	ZNF460	0.027	0.674
104	ENSG00000108256	NUFIP2	-0.023	0.732
105	ENSG00000175556	LONRF3	0.022	0.741
106	ENSG00000177463	NR2C2	-0.021	0.76
107	ENSG00000157106	SMG1	0.018	0.795
108	ENSG00000172058	SERF1A	-0.015	0.832
109	ENSG00000152795	HNRNPDL	-0.015	0.832
110	ENSG00000257594	GALNT4	0.015	0.834
111	ENSG00000173681	BCLAF3	-0.013	0.852
112	ENSG00000107643	MAPK8	0.013	0.855
113	ENSG00000166068	SPRED1	0.011	0.868
114	ENSG00000037965	HOXC8	-0.009	0.889
115	ENSG00000198399	ITSN2	0.009	0.889
116	ENSG00000159140	SON	-0.003	0.976
117	ENSG00000137673	MMP7	-0.002	0.984
118	ENSG00000162664	ZNF326	-0.002	0.984
119	ENSG00000167862	MRPL58	0.001	0.987
120	ENSG00000225830	ERCC6	-0.001	0.987
